# Supplementary material for: Exploring landscape of drug abuse trends in Pakistan: A decade and a half of clinical laboratory big data analysis
Source: PLOS Glob Public Health. 2025 May 5;5(5):e0004424. doi: 10.1371/journal.pgph.0004424 (PMC12052093; doi:10.1371/journal.pgph.0004424)
Supplement: S1 Table — (XLSX) [file pgph.0004424.s001.xlsx]

## Sheet: Sheet1
	ALC		AMP		BAR		BZO		THC		COC		OPI
	Total Positive	Total	Positive	Total	Positive	Total	Positive	Total	Positive	Total	Positive	Total	Positive	Total
2008	49	506	2	540	12	406	232	580	288	3092	9	656	84	2424
2009	61	593	0	864	5	843	143	524	305	3976	1	888	113	3586
2010	60	633	1	1512	6	1217	94	264	251	4420	4	1518	121	4722
2011	35	710	0	491	5	238	54	199	222	2989	0	380	105	2779
2012	76	1211	2	715	2	130	47	229	282	3735	2	537	85	3686
2013	121	1193	1	477	0	58	43	181	196	3070	1	375	47	3092
2014	65	1336	0	432	0	443	37	125	237	2985	2	804	48	2914
2015	34	2166	1	400	0	661	42	158	275	3465	1	866	93	3326
2016	43	1966	5	347	1	794	31	104	294	3241	3	1018	68	3053
2017	17	1719	1	360	1	503	35	145	301	3130	1	702	63	2951
2018	33	1536	6	395	1	90	30	166	319	3595	0	301	62	2228
2019	25	1326	7	291	1	65	19	113	294	3987	4	262	63	2203
2020	20	1197	3	160	0	19	23	58	151	1940	3	163	21	979
2021	14	1273	6	171	0	22	10	46	112	1716	0	153	19	1163
2022	18	1491	11	222	0	42	22	83	99	1583	0	179	9	1288
